# Supplementary material for: Transposons-Based Clonal Diversity in Trematode Involves Parts of CR1 (LINE) in Eu- and Heterochromatin
Source: Genes (Basel). 2021 Jul 25;12(8):1129. doi: 10.3390/genes12081129 (PMC8392823; doi:10.3390/genes12081129)
Supplement: Supplementary file 1 [file genes-12-01129-s001.zip]

Archive with 1 entries (1 files):
- genes-1281149-SI.pdf
